# Supplementary material for: Association of HDL Subfraction Profile with the Progression of Insulin Resistance
Source: Int J Mol Sci. 2023 Sep 1;24(17):13563. doi: 10.3390/ijms241713563 (PMC10488248; doi:10.3390/ijms241713563)
Supplement: Supplementary file 1 [file ijms-24-13563-s001.zip]

Archive with 1 entries (1 files):
- ijms-2558755-supplementary.pdf
